# Supplementary material for: Biodegradable Polymers Influence the Effect of Atorvastatin on Human Coronary Artery Cells
Source: Int J Mol Sci. 2016 Jan 22;17(2):148. doi: 10.3390/ijms17020148 (PMC4783882; doi:10.3390/ijms17020148)
Supplement: Supplementary file 1 [file ijms-17-00148-s001.zip]

Archive with 4 entries (3 files):
- ijms-113054-Supplementary Materials/
- ijms-113054-Supplementary Materials/supplemental data 1.eps
- ijms-113054-Supplementary Materials/supplemental data 2.eps
- ijms-113054-Supplementary Materials/supplemental data 3.eps
